# Supplementary material for: Precision Tailoring Quasi-BIC Resonance of a-Si:H Metasurfaces
Source: Nanomaterials (Basel). 2023 Jun 5;13(11):1810. doi: 10.3390/nano13111810 (PMC10255339; doi:10.3390/nano13111810)
Supplement: Supplementary file 1 [file nanomaterials-13-01810-s001.zip]

Archive with 1 entries (1 files):
- nanomaterials-2398185-supplementary.pdf
